# Supplementary material for: An intelligent cross-border transaction system based on consortium blockchain: A case study in Shenzhen, China
Source: PLoS One. 2021 Jun 9;16(6):e0252489. doi: 10.1371/journal.pone.0252489 (PMC8189446; doi:10.1371/journal.pone.0252489)
Supplement: S1 File — (ZIP) [file pone.0252489.s001.zip]

Archive with 1 entries (1 files):
- currency rate.csv
