# Supplementary material for: An intelligent cross-border transaction system based on consortium blockchain: A case study in Shenzhen, China
Source: PLoS One. 2021 Jun 9;16(6):e0252489. doi: 10.1371/journal.pone.0252489 (PMC8189446; doi:10.1371/journal.pone.0252489)
Supplement: S1 File — (ZIP) [file pone.0252489.s001.zip › currency rate.csv]

Time	_Information Source	exchanged RMB/(100 Hongkong dollar)
2019/1/2	China Foreign Exchange Trade System (CFETS)	87.415
2019/1/3	China Foreign Exchange Trade System (CFETS)	87.601
2019/1/4	China Foreign Exchange Trade System (CFETS)	87.604
2019/1/7	China Foreign Exchange Trade System (CFETS)	87.463
2019/1/8	China Foreign Exchange Trade System (CFETS)	87.283
2019/1/9	China Foreign Exchange Trade System (CFETS)	87.419
2019/1/10	China Foreign Exchange Trade System (CFETS)	86.959
2019/1/11	China Foreign Exchange Trade System (CFETS)	86.634
2019/1/14	China Foreign Exchange Trade System (CFETS)	86.168
2019/1/15	China Foreign Exchange Trade System (CFETS)	86.116
2019/1/16	China Foreign Exchange Trade System (CFETS)	86.206
2019/1/17	China Foreign Exchange Trade System (CFETS)	86.184
2019/1/18	China Foreign Exchange Trade System (CFETS)	86.268
2019/1/21	China Foreign Exchange Trade System (CFETS)	86.404
2019/1/22	China Foreign Exchange Trade System (CFETS)	86.486
2019/1/23	China Foreign Exchange Trade System (CFETS)	86.621
2019/1/24	China Foreign Exchange Trade System (CFETS)	86.428
2019/1/25	China Foreign Exchange Trade System (CFETS)	86.588
2019/1/28	China Foreign Exchange Trade System (CFETS)	85.995
2019/1/29	China Foreign Exchange Trade System (CFETS)	85.847
2019/1/30	China Foreign Exchange Trade System (CFETS)	85.857
2019/1/31	China Foreign Exchange Trade System (CFETS)	85.457
2019/2/1	China Foreign Exchange Trade System (CFETS)	85.512
2019/2/11	China Foreign Exchange Trade System (CFETS)	86.02
2019/2/12	China Foreign Exchange Trade System (CFETS)	86.354
2019/2/13	China Foreign Exchange Trade System (CFETS)	86.232
2019/2/14	China Foreign Exchange Trade System (CFETS)	86.32
2019/2/15	China Foreign Exchange Trade System (CFETS)	86.173
2019/2/18	China Foreign Exchange Trade System (CFETS)	86.211
2019/2/19	China Foreign Exchange Trade System (CFETS)	86.192
2019/2/20	China Foreign Exchange Trade System (CFETS)	86.074
2019/2/21	China Foreign Exchange Trade System (CFETS)	85.648
2019/2/22	China Foreign Exchange Trade System (CFETS)	85.572
2019/2/25	China Foreign Exchange Trade System (CFETS)	85.537
2019/2/26	China Foreign Exchange Trade System (CFETS)	85.302
2019/2/27	China Foreign Exchange Trade System (CFETS)	85.177
2019/2/28	China Foreign Exchange Trade System (CFETS)	85.231
2019/3/1	China Foreign Exchange Trade System (CFETS)	85.297
2019/3/4	China Foreign Exchange Trade System (CFETS)	85.426
2019/3/5	China Foreign Exchange Trade System (CFETS)	85.354
2019/3/6	China Foreign Exchange Trade System (CFETS)	85.421
2019/3/7	China Foreign Exchange Trade System (CFETS)	85.494
2019/3/8	China Foreign Exchange Trade System (CFETS)	85.652
2019/3/11	China Foreign Exchange Trade System (CFETS)	85.609
2019/3/12	China Foreign Exchange Trade System (CFETS)	85.516
2019/3/13	China Foreign Exchange Trade System (CFETS)	85.498
2019/3/14	China Foreign Exchange Trade System (CFETS)	85.366
2019/3/15	China Foreign Exchange Trade System (CFETS)	85.566
2019/3/18	China Foreign Exchange Trade System (CFETS)	85.467
2019/3/19	China Foreign Exchange Trade System (CFETS)	85.433
2019/3/20	China Foreign Exchange Trade System (CFETS)	85.481
2019/3/21	China Foreign Exchange Trade System (CFETS)	85.169
2019/3/22	China Foreign Exchange Trade System (CFETS)	85.318
2019/3/25	China Foreign Exchange Trade System (CFETS)	85.515
2019/3/26	China Foreign Exchange Trade System (CFETS)	85.419
2019/3/27	China Foreign Exchange Trade System (CFETS)	85.542
2019/3/28	China Foreign Exchange Trade System (CFETS)	85.689
2019/3/29	China Foreign Exchange Trade System (CFETS)	85.779
2019/4/1	China Foreign Exchange Trade System (CFETS)	85.6
2019/4/2	China Foreign Exchange Trade System (CFETS)	85.562
2019/4/3	China Foreign Exchange Trade System (CFETS)	85.605
2019/4/4	China Foreign Exchange Trade System (CFETS)	85.428
2019/4/8	China Foreign Exchange Trade System (CFETS)	85.613
2019/4/9	China Foreign Exchange Trade System (CFETS)	85.587
2019/4/10	China Foreign Exchange Trade System (CFETS)	85.616
2019/4/11	China Foreign Exchange Trade System (CFETS)	85.592
2019/4/12	China Foreign Exchange Trade System (CFETS)	85.687
2019/4/15	China Foreign Exchange Trade System (CFETS)	85.567
2019/4/16	China Foreign Exchange Trade System (CFETS)	85.606
2019/4/17	China Foreign Exchange Trade System (CFETS)	85.554
2019/4/18	China Foreign Exchange Trade System (CFETS)	85.279
2019/4/19	China Foreign Exchange Trade System (CFETS)	85.458
2019/4/22	China Foreign Exchange Trade System (CFETS)	85.441
2019/4/23	China Foreign Exchange Trade System (CFETS)	85.507
2019/4/24	China Foreign Exchange Trade System (CFETS)	85.707
2019/4/25	China Foreign Exchange Trade System (CFETS)	85.843
2019/4/26	China Foreign Exchange Trade System (CFETS)	85.803
2019/4/29	China Foreign Exchange Trade System (CFETS)	85.813
2019/4/30	China Foreign Exchange Trade System (CFETS)	85.784
2019/5/6	China Foreign Exchange Trade System (CFETS)	85.848
2019/5/7	China Foreign Exchange Trade System (CFETS)	86.176
2019/5/8	China Foreign Exchange Trade System (CFETS)	86.125
2019/5/9	China Foreign Exchange Trade System (CFETS)	86.224
2019/5/10	China Foreign Exchange Trade System (CFETS)	86.535
2019/5/13	China Foreign Exchange Trade System (CFETS)	86.584
2019/5/14	China Foreign Exchange Trade System (CFETS)	87.101
2019/5/15	China Foreign Exchange Trade System (CFETS)	87.46
2019/5/16	China Foreign Exchange Trade System (CFETS)	87.508
2019/5/17	China Foreign Exchange Trade System (CFETS)	87.724
2019/5/20	China Foreign Exchange Trade System (CFETS)	87.891
2019/5/21	China Foreign Exchange Trade System (CFETS)	87.894
2019/5/22	China Foreign Exchange Trade System (CFETS)	87.896
2019/5/23	China Foreign Exchange Trade System (CFETS)	87.899
2019/5/24	China Foreign Exchange Trade System (CFETS)	87.909
2019/5/27	China Foreign Exchange Trade System (CFETS)	87.819
2019/5/28	China Foreign Exchange Trade System (CFETS)	87.879
2019/5/29	China Foreign Exchange Trade System (CFETS)	87.891
2019/5/30	China Foreign Exchange Trade System (CFETS)	87.895
2019/5/31	China Foreign Exchange Trade System (CFETS)	87.913
2019/6/3	China Foreign Exchange Trade System (CFETS)	87.877
2019/6/4	China Foreign Exchange Trade System (CFETS)	87.788
2019/6/5	China Foreign Exchange Trade System (CFETS)	87.874
2019/6/6	China Foreign Exchange Trade System (CFETS)	87.929
2019/6/10	China Foreign Exchange Trade System (CFETS)	87.885
2019/6/11	China Foreign Exchange Trade System (CFETS)	87.896
2019/6/12	China Foreign Exchange Trade System (CFETS)	88.027
2019/6/13	China Foreign Exchange Trade System (CFETS)	88.162
2019/6/14	China Foreign Exchange Trade System (CFETS)	88.015
2019/6/17	China Foreign Exchange Trade System (CFETS)	88.046
2019/6/18	China Foreign Exchange Trade System (CFETS)	87.998
2019/6/19	China Foreign Exchange Trade System (CFETS)	87.967
2019/6/20	China Foreign Exchange Trade System (CFETS)	88
2019/6/21	China Foreign Exchange Trade System (CFETS)	87.685
2019/6/24	China Foreign Exchange Trade System (CFETS)	87.683
2019/6/25	China Foreign Exchange Trade System (CFETS)	87.827
2019/6/26	China Foreign Exchange Trade System (CFETS)	87.983
2019/6/27	China Foreign Exchange Trade System (CFETS)	88.069
2019/6/28	China Foreign Exchange Trade System (CFETS)	87.966
2019/7/1	China Foreign Exchange Trade System (CFETS)	88
2019/7/2	China Foreign Exchange Trade System (CFETS)	87.692
2019/7/3	China Foreign Exchange Trade System (CFETS)	88.034
2019/7/4	China Foreign Exchange Trade System (CFETS)	88.152
2019/7/5	China Foreign Exchange Trade System (CFETS)	88.214
2019/7/8	China Foreign Exchange Trade System (CFETS)	88.335
2019/7/9	China Foreign Exchange Trade System (CFETS)	88.243
2019/7/10	China Foreign Exchange Trade System (CFETS)	88.158
2019/7/11	China Foreign Exchange Trade System (CFETS)	87.834
2019/7/12	China Foreign Exchange Trade System (CFETS)	87.779
2019/7/15	China Foreign Exchange Trade System (CFETS)	87.726
2019/7/16	China Foreign Exchange Trade System (CFETS)	87.784
2019/7/17	China Foreign Exchange Trade System (CFETS)	88.07
2019/7/18	China Foreign Exchange Trade System (CFETS)	88.024
2019/7/19	China Foreign Exchange Trade System (CFETS)	87.844
2019/7/22	China Foreign Exchange Trade System (CFETS)	88.131
2019/7/23	China Foreign Exchange Trade System (CFETS)	88.111
2019/7/24	China Foreign Exchange Trade System (CFETS)	88.158
2019/7/25	China Foreign Exchange Trade System (CFETS)	87.961
2019/7/26	China Foreign Exchange Trade System (CFETS)	88.025
2019/7/29	China Foreign Exchange Trade System (CFETS)	88.03
2019/7/30	China Foreign Exchange Trade System (CFETS)	88.051
2019/7/31	China Foreign Exchange Trade System (CFETS)	87.984
2019/8/1	China Foreign Exchange Trade System (CFETS)	88.066
2019/8/2	China Foreign Exchange Trade System (CFETS)	88.219
2019/8/5	China Foreign Exchange Trade System (CFETS)	88.443
2019/8/6	China Foreign Exchange Trade System (CFETS)	88.837
2019/8/7	China Foreign Exchange Trade System (CFETS)	89.308
2019/8/8	China Foreign Exchange Trade System (CFETS)	89.323
2019/8/9	China Foreign Exchange Trade System (CFETS)	89.433
2019/8/12	China Foreign Exchange Trade System (CFETS)	89.539
2019/8/13	China Foreign Exchange Trade System (CFETS)	89.637
2019/8/14	China Foreign Exchange Trade System (CFETS)	89.616
2019/8/15	China Foreign Exchange Trade System (CFETS)	89.657
2019/8/16	China Foreign Exchange Trade System (CFETS)	89.681
2019/8/19	China Foreign Exchange Trade System (CFETS)	89.712
2019/8/20	China Foreign Exchange Trade System (CFETS)	89.811
2019/8/21	China Foreign Exchange Trade System (CFETS)	89.809
2019/8/22	China Foreign Exchange Trade System (CFETS)	89.888
2019/8/23	China Foreign Exchange Trade System (CFETS)	90.044
2019/8/26	China Foreign Exchange Trade System (CFETS)	89.983
2019/8/27	China Foreign Exchange Trade System (CFETS)	90.259
2019/8/28	China Foreign Exchange Trade System (CFETS)	90.281
2019/8/29	China Foreign Exchange Trade System (CFETS)	90.337
2019/8/30	China Foreign Exchange Trade System (CFETS)	90.332
2019/9/2	China Foreign Exchange Trade System (CFETS)	90.404
2019/9/3	China Foreign Exchange Trade System (CFETS)	90.375
2019/9/4	China Foreign Exchange Trade System (CFETS)	90.349
2019/9/5	China Foreign Exchange Trade System (CFETS)	90.381
2019/9/6	China Foreign Exchange Trade System (CFETS)	90.403
2019/9/9	China Foreign Exchange Trade System (CFETS)	90.356
2019/9/10	China Foreign Exchange Trade System (CFETS)	90.378
2019/9/11	China Foreign Exchange Trade System (CFETS)	90.345
2019/9/12	China Foreign Exchange Trade System (CFETS)	90.415
2019/9/16	China Foreign Exchange Trade System (CFETS)	90.284
2019/9/17	China Foreign Exchange Trade System (CFETS)	90.478
2019/9/18	China Foreign Exchange Trade System (CFETS)	90.373
2019/9/19	China Foreign Exchange Trade System (CFETS)	90.33
2019/9/20	China Foreign Exchange Trade System (CFETS)	90.32
2019/9/23	China Foreign Exchange Trade System (CFETS)	90.258
2019/9/24	China Foreign Exchange Trade System (CFETS)	90.255
2019/9/25	China Foreign Exchange Trade System (CFETS)	90.213
2019/9/26	China Foreign Exchange Trade System (CFETS)	90.247
2019/9/27	China Foreign Exchange Trade System (CFETS)	90.212
2019/9/30	China Foreign Exchange Trade System (CFETS)	90.201
2019/10/8	China Foreign Exchange Trade System (CFETS)	90.181
2019/10/9	China Foreign Exchange Trade System (CFETS)	90.169
